# Supplementary material for: Cell-free DNA reveals distinct pathology of multisystem inflammatory syndrome in children
Source: J Clin Invest. 2023 Nov 1;133(21):e171729. doi: 10.1172/JCI171729 (PMC10617770; doi:10.1172/JCI171729)
Supplement: Supporting data values [file jci-133-171729-s217.xlsx]

## Sheet: Mastersheet
Sample ID	Group	RACE: 1=Black/African American; 2=White; 3=Asian; 4=Other; 5=Unknown; 6=Two or more; 7=Declined; 8= American Indian or Alaskan native; 9=Native Hawaiian or Pacific Islander;	ETHNICITY: 1=Hispanic; 2=Non-hispanic	SEX	AGE (y)	BMI	n-cfDNA	mt-cfDNA	Monocytes	B-cells	CD4T-cells	NK-cells	CD8T-cells	Neutrophils	MEP	Adipose tissue	Hepatocytes	Pancreas	Vascular_endothelial_cells	Digestve	Lung cells	Cardic myocyte	Kidney cells	Thyroid	innate	addap	hem	non-hem	Eotaxin	Eotaxin-3	GM-CSF	IFN-α2a	IFN-β	IFN-γ	IFN-λ1	IL-10	IL-12p70	IL-13	IL-15	IL-16	IL-17A	IL-18	IL-1RA	IL-1α	IL-1β	IL-2	IL-23p40	IL-2Ra	IL-4
HCP_cfDNA_022	Healthy Pediatric controls	2	2	F	15.5702	24.1	2140.5	1.29348e+07	470.911	0	0	162.678	0	524.424	911.855	34.2481	0	0	0	0	0	34.2481	0	0	1158.01	0	2069.87	68.4961	65.733	5.32	0.228	0.402	3.146	2.393	4.135	0.149	0.07	1.555	1.584	176.598	2.72	371.641	124.103	3.145	0.072	0.215	101.458	724.898	0.027
HCP_cfDNA_020	Healthy Pediatric controls	5	1	F	16.0876	22.765	3500.32	1.88274e+06	325.53	10.501	0	119.011	0	2565.74	308.028	21.0019	0	0	0	0	0	147.014	0	0	3010.28	10.501	3328.81	168.015	52.655	5.162	0.112	0.118	0	12.041	12.711	0.355	0	0.549	1.239	292.985	6.013	731.288	135.51	3.295	0.084	0.173	188.475	1707.28	0.046
HCP_cfDNA_034	Healthy Pediatric controls	2	2	F	15.2498	25.7	1569.5	3.43337e+06	257.398	21.973	0	182.062	0	463.002	455.155	83.1834	0	0	0	0	37.668	3.139	32.9595	0	902.462	21.973	1379.59	191.479	63.948	4.474	0.137	0.573	0	8.221	14.843	0.403	0.362	1.06	1.706	153.841	3.14	407.374	120.763	4.124	0.035	0.26	171.561	813.042	0.031
HCP_cfDNA_015	Healthy Pediatric controls	3	2	M	9.01574	16.7	1786.7	1.96605e+06	332.326	0	0	175.096	0	469.902	577.103	66.1078	0	0	0	0	0	141.149	23.2271	0	977.324	0	1554.43	230.484	59.727	26.093	0.289	0.396	228.563	14.038	8.47	0.313	0.054	1.671	1.667	124.947	28.177	288.574	122.808	3.719	0.016	0.24	220.643	1553.2	0.057
HCP_cfDNA_012	Healthy Pediatric controls	2	2	F	17.9192	35.2	2431.06	3.67589e+07	576.162	0	0	150.726	0	670.973	777.94	0	0	0	0	12.1553	0	170.174	72.9319	0	1397.86	0	2175.8	255.262	82.842	5.747	0.266	0.069	0	6.301	5.28	0.266	0	0.403	2.058	218.28	3.004	451.224	216.036	4.066	0.386	0.154	149.104	851.709	0.02
HCP_cfDNA_026	Healthy Pediatric controls	2	2	F	20.668	23.5	3172.59	2.27173e+06	406.091	0	0	193.528	0	1342	967.639	57.1066	0	0	0	0	34.8985	152.284	19.0355	0	1941.62	0	2909.26	263.325	64.457	5.7	0	1.079	0.507	6.679	12.153	0.797	0.831	2.047	2.101	144.832	5.019	437.669	123.75	7.754	0.085	0.063	200.775	2180.97	0.002
HCP_cfDNA_017	Healthy Pediatric controls	6	1	M	12.4545	21.7	2930.1	2.71494e+06	462.956	0	0	61.5321	0	990.373	1133.95	79.1127	0	0	43.9515	0	70.3224	90.8331	0	0	1514.86	0	2648.81	284.22	64.106	7.564	0.449	0.123	18.38	7.992	11.073	0.302	0.728	2.474	1.391	190.525	2.299	382.359	91.977	3.238	0	0.241	115.175	881.881	0.091
HCP_cfDNA_007	Healthy Pediatric controls	1	2	F	12.5585	30	3832.65	6.73799e+07	298.946	0	0	187.8	0	1617.38	1437.24	153.306	0	0	99.6488	0	0	0	42.1591	0	2104.12	0	3541.36	295.114	48.289	6.601	0.297	0.193	20.307	24.818	16.867	1.175	0.006	0.511	2.521	161.829	2.692	391.412	212.513	1.834	0.013	0.185	96.422	899.185	0.032
HCP_cfDNA_016	Healthy Pediatric controls	1	2	M	8.07118	15.9	2800.3	2.52795e+06	571.261	14.0015	0	184.82	0	1044.51	688.873	89.6095	0	0	0	0	0	176.419	30.8033	0	1800.59	14.0015	2503.47	296.832	140.121	7.724	0.793	1.045	49.049	8.674	8.072	0.358	0.275	1.031	2.196	147.423	5.722	438.686	100.465	2.476	0	0.084	133.21	1147.74	0.051
HCP_cfDNA_013	Healthy Pediatric controls	1	2	M	8.57221	17.1	2787.62	413971	471.109	0	0	264.824	0	582.614	1151.29	91.9916	0	0	0	0	105.93	66.903	0	0	1318.55	0	2469.84	315.002	49.205	7.563	0.297	0.568	3.67	11.371	7.419	0.366	0	0.967	1.514	111.579	4.391	246.221	123.805	4.633	0.158	0.757	127.291	1391.37	0.018
HCP_cfDNA_018	Healthy Pediatric controls	1	2	M	10.8419	24.2	2887.93	1.84884e+07	288.793	57.7586	0	228.147	0	875.043	1117.63	190.603	0	0	0	0	63.5345	40.431	28.8793	0	1391.98	57.7586	2567.37	323.448	48.566	5.055	0.054	0	9.021	10.076	3.155	0.359	0.097	0.123	1.572	264.216	3.343	526.766	191.165	1.986	0.192	0.064	122.731	1649.55	0.011
HCP_cfDNA_032	Healthy Pediatric controls	2	1	F	12.5886	25	2725.3	4.33647e+06	237.101	0	0	117.188	0	1041.07	978.384	188.046	0	0	0	0	10.9012	128.089	24.5277	0	1395.36	0	2373.74	351.564	44.041	4.367	2.192	0.725	7.869	8.718	4.803	0.296	0	0.906	1.582	116.337	2.782	491.595	338.553	3.66	0.181	0.151	74.911	962.821	0.056
HCP_cfDNA_002	Healthy Pediatric controls	6	2	M	8.56674	16	3285.05	2.90094e+06	877.108	0	0	289.084	0	811.407	936.239	298.939	0	0	22.9953	0	0	19.7103	3.28505	6.5701	1977.6	0	2913.84	371.21	65.703	7.725	0.158	0.031	3.385	35.37	16.795	0.931	0	0.856	2.408	174.905	4.46	397.756	98.638	1.935	0.095	0.171	173.515	1459.03	0.064
HCP_cfDNA_005	Healthy Pediatric controls	2	2	F	15.7098	23.2	4342.49	3.80552e+06	777.306	0	0	356.084	0	872.841	1967.15	138.96	0	0	0	0	0	169.357	43.4249	0	2006.23	0	3973.38	373.454	68.01	10.087	0.391	0.332	97.593	6.064	6.215	0.212	0.041	2.197	2.099	775.253	3.423	464.8	119.694	4.089	0.073	0.147	155.57	752.011	0.016
HCP_cfDNA_003	Healthy Pediatric controls	1	2	M	12.9884	25.9	4006.29	4.55757e+06	568.893	0	0	96.151	0	825.296	2127.34	0	0	0	76.1195	0	0	316.497	0	0	1490.34	0	3617.68	392.616	49.992	6.227	0.06	0	157.007	4.45	5.176	0.398	0.435	2.217	2.332	203.402	3.236	389.808	172.563	4.581	0	0.149	69.635	1265.84	0.039
HCP_cfDNA_004	Healthy Pediatric controls	2	1	F	16.0876	23	3159.81	5.04079e+06	401.296	0	0	161.15	0	1222.85	973.221	50.5569	22.1187	0	60.0364	0	0	233.826	0	0	1785.29	0	2758.51	398.136	49.722	6.014	0.114	0.004	14349.8	4.261	5.366	0.293	0.54	1.474	1.541	212.801	3.055	266.531	327.814	3.597	0.012	0.193	115.866	610.706	0.01
HCP_cfDNA_036	Healthy Pediatric controls	2	2	M	17.64	23.8	3071.1	5.89905e+06	485.234	0	0	218.048	0	893.691	1059.53	61.4221	24.5688	0	33.7821	0	64.4932	178.124	55.2799	0	1596.97	0	2656.51	417.67	57.413	4.682	0.268	0.337	4.719	6.538	6.56	0.272	0.01	1.041	1.554	188.974	2.9	445.537	107.327	7.341	0.069	0.25	112.014	1059.07	0
HCP_cfDNA_035	Healthy Pediatric controls	1	2	F	12.6352	35.6	5533.52	5.93382e+06	802.361	0	0	409.481	0	1687.72	2196.81	149.405	0	0	188.14	0	0	105.137	0	0	2899.57	0	5096.37	442.682	38.939	7.78	0.112	0.048	9.518	4.862	6.497	0.219	0.164	0	2.138	145.025	4.479	314.506	161.583	1.557	0	0.131	152.865	1170.69	0.02
HCP_cfDNA_010	Healthy Pediatric controls	6	1	F	15.1869	19.0491	3100.01	4.3262e+07	635.503	0	0	182.901	0	992.004	840.104	226.301	0	12.4001	46.5002	9.30004	12.4001	139.501	0	0	1810.41	0	2650.51	446.402	47.547	8.1	0.095	0	0	7.696	7.319	0.339	0.226	1.116	1.891	136.369	2.72	363.697	104.183	2.772	0.06	0.063	120.601	1674.8	0.051
HCP_cfDNA_029	Healthy Pediatric controls	6	1	F	8.54209	16.9	2809.87	5.79444e+06	413.051	0	0	221.98	0	946.926	775.524	157.353	0	0	8.42961	0	67.4368	216.36	0	0	1581.96	0	2357.48	449.579	55.34	6.764	0.437	0.397	0	8.94	7.463	0.303	0	1.113	1.774	164.321	6.83	402.192	164.204	2.558	0	0.211	193.912	1365.66	0.013
HCP_cfDNA_006	Healthy Pediatric controls	1	2	M	12.9199	25.7	4962.73	3.14884e+06	932.994	0	0	158.807	0	1771.7	1632.74	218.36	0	0	0	0	0	248.137	0	0	2863.5	0	4496.24	466.497	46.607	5.907	0.16	0.359	13.445	10.049	6.294	0.25	0	1.39	1.872	188.382	2.83	292.348	84.78	1.867	0.025	0.067	143.7	907.133	0.009
HCP_cfDNA_023	Healthy Pediatric controls	2	1	F	15.154	25.5	7655.78	3.62906e+06	336.854	0	0	91.8693	0	6629.9	122.492	0	0	0	222.017	0	0	229.673	22.9673	0	7058.62	0	7181.12	474.658	57.354	5.267	0.131	1.139	40.835	34.418	13.934	0.477	0	0.102	1.638	198.728	4.369	427.536	170.537	2.055	0	0.185	162.494	1204.97	0.011
HCP_cfDNA_031	Healthy Pediatric controls	2	2	M	8.47365	15.5	3026.88	3.9761e+06	496.408	0	0	181.613	0	929.251	941.359	199.774	0	0	99.8869	0	0	118.048	51.4569	0	1607.27	0	2548.63	481.273	34.758	5.641	0.172	0.765	699.339	9.436	10.683	0.284	0.127	1.651	1.336	110.841	4.038	699.309	163.377	2.458	0.013	0.082	229.354	1359.56	0.055
HCP_cfDNA_008	Healthy Pediatric controls	6	1	M	9.74127	15.2	3615.28	4.31664e+07	473.601	0	0	213.301	0	1381.04	1044.82	234.993	0	14.4611	14.4611	0	18.0764	108.458	65.075	25.3069	2067.94	0	3112.75	498.908	54.272	7.139	0.518	0.579	31.217	7.028	14.066	0.362	0.017	1.678	1.669	143.682	6.584	928.508	98.051	3.575	0.078	0.183	239.204	1859.34	0.041
HCP_cfDNA_011	Healthy Pediatric controls	1	2	F	11.3183	21.9	3207.19	8.38526e+06	413.728	0	0	176.396	0	615.781	1484.93	80.1799	0	0	160.36	0	3.20719	272.612	0	0	1205.91	0	2690.84	516.358	81.77	8.367	0.276	0.492	29.559	9.089	7.937	0.511	0	0.78	1.943	183.07	4.196	374.385	185.205	1.558	0.162	0.155	117.387	1253.6	0.027
HCP_cfDNA_027	Healthy Pediatric controls	2	2	M	8.55305	15.9	3082.59	1.59468e+07	542.537	0	0	252.773	0	1192.96	545.619	258.938	0	0	12.3304	0	0	129.469	104.808	24.6608	1988.27	0	2533.89	548.702	46.984	6.12	0.21	0.407	0	7.649	7.828	0.253	0.175	2.439	1.475	160.724	6.206	392.521	114.287	2.053	0.098	0.174	236.443	1205.26	0.017
HCP_cfDNA_033	Healthy Pediatric controls	2	1	M	9.69747	15.7	3137.4	3.21202e+06	373.35	0	0	72.1602	0	1082.4	1047.89	94.122	37.6488	0	156.87	0	100.397	175.694	0	0	1527.91	0	2575.8	564.732	49.484	7.885	0.295	1.069	3.742	14.25	7.722	0.618	0.703	1.62	1.649	109.456	5.121	395.295	122.831	10.535	0.093	0.514	228.294	1561.23	0.064
HCP_cfDNA_009	Healthy Pediatric controls	6	1	F	11.8084	16	2956.94	6.60961e+06	907.782	0	0	144.89	0	759.935	567.733	127.149	0	23.6556	0	0	29.5694	269.082	32.5264	0	1812.61	0	2380.34	573.647	57.771	9.871	0.216	0.182	25.825	6.22	12.915	0.432	0.977	1.211	1.836	148.721	3.453	862.971	144.909	2.872	0.207	0.251	164.416	2173.42	0.08
HCP_cfDNA_021	Healthy Pediatric controls	2	2	M	16.4545	22.1	6762.41	5.60102e+06	655.954	0	0	155.535	0	3049.85	2312.74	114.961	0	0	209.635	0	6.76241	189.347	0	0	3861.33	0	6174.08	595.092	72.616	9.979	0.097	0.658	0	7.703	6.529	0.343	0.229	1.737	1.473	237.655	2.771	532.798	87.141	4.147	0.114	0.19	103.56	1230.23	0.015
HCP_cfDNA_014	Healthy Pediatric controls	1	2	F	9.0705	25.8	4743.21	2.54537e+06	744.684	0	9.48642	564.442	0	1546.29	1247.46	151.783	0	0	0	0	66.4049	393.686	18.9728	0	2855.41	9.48642	4112.36	630.847	52.42	3.675	0.179	0	21.241	9.218	9.929	0.608	0	1.242	1.401	244.163	4.398	553.67	443.57	1.919	0.102	0.106	176.037	1449.61	0.003
HCP_cfDNA_025	Healthy Pediatric controls	6	1	M	11.6523	33.7	4379.64	2.89464e+06	884.688	0	0	157.667	0	1410.24	1221.92	140.149	0	0	0	0	0	407.307	157.667	0	2452.6	0	3674.52	705.122	51.333	6.494	0.241	1.412	8.553	11.352	20.077	0.34	0.189	0.747	2.081	176.064	5.041	731.524	520.455	3.295	0.229	0.183	319.637	1580.25	0.108
HCP_cfDNA_030	Healthy Pediatric controls	6	1	M	8.90897	16.3	5842.95	3.05931e+07	1110.16	0	0	327.205	0	1671.08	2021.66	186.974	0	0	29.2147	0	52.5865	344.734	40.9006	0	3108.45	0	5130.11	718.683	68.947	5.8	0.483	0.241	0	6.436	5.556	0.271	0.217	2.536	1.859	129.385	2.827	566.463	111.18	2.681	0.041	0.103	133.456	974.936	0.022
HCP_cfDNA_019	Healthy Pediatric controls	5	1	F	11.9781	24.3	4746.12	1.99726e+07	939.731	322.736	161.368	194.591	0	1400.1	963.461	289.513	0	33.2228	0	42.715	0	80.684	180.352	0	2534.43	484.104	3981.99	764.125	54.742	6.28	0.216	0.611	0	487.081	10.848	0.576	0	0.381	1.826	155.446	3.409	370.408	367.7	2.221	0	0.32	128.472	879.654	0.018
HCP_cfDNA_028	Healthy Pediatric controls	1	2	M	8.05749	18.7	7911.47	9.75885e+06	1068.05	0	0	55.3803	0	3394.02	2357.62	245.256	126.584	15.8229	102.849	110.761	0	110.761	268.99	0	4517.45	0	6875.07	1044.31	71.223	5.8	0.183	0	0	6.309	7.181	0.362	0.096	0.221	1.421	186.434	5.708	424.282	125.146	5.077	0.039	0.044	208.608	1727.33	0.031
HCP_cfDNA_001	Healthy Pediatric controls	1	2	F	12.6297	29.9	7661.58	6.29132e+06	1110.93	0	0	260.494	0	1494.01	3623.93	574.618	0	0	0	107.262	0	375.417	114.924	0	2865.43	0	6489.36	1172.22	62.923	8420.08	0.106	0.009	13.688	8.107	13.064	0.561	0.16	0.576	1.745	258.543	2.509	624.26	488.921	6.182	0.23	0.244	101.228	1552.86	0.382
MIS-C_cfDNA_016	MISC	1	2	M	12.9808	26.49	107225	1.20976e+08	15333.2	0	24876.3	4610.69	0	44176.8	14153.7	0	0	0	0	0	0	3860.11	107.225	0	64120.7	24876.3	103151	3967.33	237.406	35.7329	0.231573	18.637	97.9866	31.7186	87.3202	13.2875	0	0.478123	8.58265	496.129	19.4296	11359.3	11674.8	1.54784	0.109632	0.259863	9.55692	6115.8	0.0384669
MIS-C_cfDNA_023	MISC	4	1	M	17.5863	-	18276.9	6.94123e+06	2778.09	0	0	1315.94	0	2759.81	7310.77	36.5538	1736.31	164.492	0	0	292.431	1114.89	475.2	0	6853.84	0	14164.6	4130.58	180.575	4.55188	0	11.9168	0	1505	36.1542	6.10005	0.393962	0	11.0569	102.328	2.18123	341.077	2004.15	0.0815099	0	0.0640592	61.8043	851.259	0.130693
MIS-C_cfDNA_006	MISC	2	2	F	7.73973	21.6	18527.8	2.29679e+07	2538.3	0	148.222	1963.94	0	4113.16	4724.58	370.555	0	259.389	444.666	148.222	833.75	2112.17	833.75	0	8615.41	148.222	13488.2	5002.5	246.327	21.7366	0.414099	0.331188	0	52.4363	10.2794	1.01074	0.0178604	1.45309	2.64779	105.658	3.68649	1283.45	1041.82	0.270571	0	0	246.754	4262	0.0326367
MIS-C_cfDNA_017	MISC	4	1	F	1.24658	-	62795.3	2.74579e+06	6781.89	0	0	0	0	41444.9	8602.95	1569.88	816.339	0	376.772	0	0	565.158	1067.52	0	48226.8	0	56829.7	5965.55	101.395	14.5012	0.083557	0.597395	0	5.63921	123.556	68.2515	2.33946	18.661	4.05169	179.471	6.07323	927.496	3715.3	0	0.0294211	0	147.951	11523.4	0.269565
MIS-C_cfDNA_011	MISC	3	2	M	14.3479	24.08	59748	9.22246e+07	4600.6	0	8185.48	9201.2	5377.32	21389.8	4600.6	0	477.984	0	776.724	0	0	4481.1	0	0	35191.6	13562.8	53355	6333.29	964.578	376.864	0	0.0785702	0	60.0443	2.67951	0.364494	0.546312	6.30806	3.98311	3602.17	4.34054	39862.9	7062.06	0.265831	11.3805	0	119.217	5478.17	0.290163
MIS-C_cfDNA_019	MISC	1	2	M	7.07397	17.72	78249.3	3.36493e+06	28482.8	3599.47	3129.97	5007.96	0	23787.8	7198.94	1956.23	704.244	0	156.499	0	860.743	1017.24	1877.98	469.496	57278.5	6729.44	71206.9	7042.44	205.613	11.8688	0.943329	29.3543	192.372	796.098	36.7697	10.6269	0.292039	1.56662	4.7741	237.603	23.2706	511.802	1049.44	1.20218	0.169778	1.11815	110.946	4245.89	0.231108
MIS-C_cfDNA_014	MISC	4	1	F	12.0247	21.2	61176.4	2.84205e+07	10889.4	4649.41	1345.88	611.764	0	22635.3	6484.7	3670.59	1957.65	0	0	0	1468.23	3854.12	1101.18	1284.71	34136.5	5995.29	46616.4	14621.2	175.999	56.8258	0.0616421	0.0750094	109.379	85.4254	6.66459	9.34496	0.109104	5.41345	8.79812	300.868	9.96743	5365.52	1192.58	0.245141	0.105099	0.0309498	14.492	10715.8	0.0993354
MIS-C_cfDNA_012	MISC	4	1	F	4.40822	17.8	231175	1.3416e+07	102642	10865.2	0	3467.63	0	87846.5	11327.6	4623.5	0	0	3005.28	0	0	0	0	0	193956	10865.2	216149	14795.2	644.2	97.2241	0.58324	0.0902171	0	1189.82	1.24881	36.3162	1.09488	10.5865	14.5599	296.045	33.2438	9129.64	8286.07	0.491197	1.169	0	473.28	52538.1	0.373985
MIS-C_cfDNA_008	MISC	4	1	M	13.789	30	75049.9	1.71419e+07	10582	225.15	10582	3227.15	0	27018	3677.45	0	14634.7	0	0	0	825.549	3152.1	0	450.299	40827.1	10807.2	55311.8	19663.1	249.604	43.2642	0	0.0570062	0	35.5383	5.12105	1.77487	0.663398	5.56548	2.85009	535.403	8.06578	4446.5	2296.92	0	1.79561	0	237.064	3892.58	0.0971771
MIS-C_cfDNA_029	MISC	2	1	M	13.5151	35.05	153961	1.82678e+07	32023.9	0	1077.73	8005.98	0	41107.6	37104.6	12009	3541.11	0	3233.19	0	0	14318.4	923.767	0	81137.6	1077.73	119320	34487.3	158.439	16.6293	0.134979	1.73176	2.35161	8.38387	20.8869	0.756071	0.0706323	0.22203	3.16455	346.815	2.61028	1345.6	307.124	1.17934	0.0428016	0.10039	20.2471	3948.66	0.0227592
MIS-C_cfDNA_003	MISC	4	1	F	8.52329	17.47	179790	2.10424e+07	81445.1	5393.71	4494.76	8629.94	0	28586.7	16001.3	0	16720.5	0	0	0	0	10427.8	6652.25	1258.53	118662	9888.47	144552	35059.1	328.153	47.0324	4.69892	0.657361	0	1416.98	74.6395	43.8639	0.993866	9.39514	9.40333	238.455	16.2843	3349.64	6455.38	0	0.0641494	0.430565	216.784	17711.4	0.435787
MIS-C_cfDNA_025	MISC	4	1	M	12.4411	39.07	107084	6.26001e+07	11779.2	0	0	6532.11	0	12100.5	39728.1	3747.93	14456.3	2998.34	0	963.754	4176.27	8673.78	1499.17	535.419	30411.8	0	70139.9	37051	178.344	35.2925	0.210951	0.184508	0	2.90954	6.45119	0.556047	0.0485724	3.66508	2.64571	262.594	1.32805	1408.6	174.595	0.754587	0.0479305	0	14.0828	2011.82	0.0189085
MIS-C_cfDNA_009	MISC	4	1	M	8.90959	22.56	211782	1.26517e+08	88313	423.564	5082.76	14189.4	0	36002.9	29225.9	3176.73	2541.38	847.127	0	0	10165.5	16942.5	4659.2	0	138505	5506.33	173238	38332.5	305.725	98.2273	0	0.011658	0	40.5843	1.07958	2.22462	0.109762	4.36019	5.73519	293.406	6.37482	3874.28	959.019	0.188609	0	0	56.5205	51360.9	0.123171
MIS-C_cfDNA_027	MISC	1	2	F	15.8164	29	359504	6.7484e+07	30198.4	0	0	0	0	210670	0	0	86640.6	6830.58	0	0	0	3235.54	11144.6	359.504	240868	0	240868	118636	182.773	3.37868	0.218973	4.66648	27.1884	8.67067	8.84723	11.2637	0.554126	1.47451	15.6611	397.718	3.92602	5.50363	2.70178	0.0632935	2.99854	0.370804	129.694	188.482	0.75825
MIS-C_cfDNA_002	pCOVID-19	4	1	M	17.5205	15.98	1190.26	6.41834e+07	8.33185	0	21.4248	123.787	0	276.141	411.831	4.76106	49.9911	0	64.2743	107.124	0	0	124.978	0	408.261	21.4248	841.517	351.128	208.524	17.1721	0	0	0	5.62451	16.4762	0.4451	0.0421353	0	1.87523	94.9826	1.93593	362.674	102.8	0.0155238	0	0	130.586	2524.08	0.00525749
MIS-C_cfDNA_013	pCOVID-19	2	2	F	20.4301	25.5	4648.79	5.46528e+07	1636.37	0	176.654	334.713	0	1366.74	576.449	371.903	0	0	0	0	88.3269	97.6245	0	0	3337.83	176.654	4090.93	557.854	312.297	14.4067	0.314736	6.53717	4.68727	89.4656	14.9972	0.846777	0.123174	6.4827	2.3909	310.094	2.83595	1462.65	527.184	0.00545296	0.187366	0	117.225	511.235	0.0797948
MIS-C_cfDNA_022	pCOVID-19	1	2	F	19.3836	30.03	5389.82	6.88983e+07	819.252	0	0	361.118	0	873.151	2452.37	118.576	129.356	5.38982	5.38982	16.1695	140.135	468.914	0	0	2053.52	0	4505.89	883.93	143.829	7.28472	0.0336007	0	0	24.5	16.5782	0.992249	0.106326	0	1.7932	80.305	3.4754	540.669	157.584	0	0.00337709	0	60.7691	1431.05	0.0190186
MIS-C_cfDNA_015	pCOVID-19	2	2	F	17.337	21.85	7584.66	1.31703e+08	963.251	0	0	584.018	0	826.727	3944.02	45.5079	182.032	0	128.939	0	0	910.159	0	0	2374	0	6318.02	1266.64	217.835	10.7408	0.246271	1.34368	46.5914	20.8444	9.24952	0.512494	0.0894921	0.783272	2.34003	178.688	2.27246	769.996	369.402	0.230363	0.0880634	0	60.8619	621.212	0.0216187
MIS-C_cfDNA_020	pCOVID-19	2	2	F	1.18356	23.68	43995.9	1.07977e+07	0	1759.84	20634.1	2859.73	1671.84	12846.8	2815.74	307.971	0	0	0	0	0	0	1099.9	0	15706.5	24065.8	42588	1407.87	271.834	61.7915	0	0	0	91.7755	12.544	6.00796	5.75385	34.2911	2.46689	237.022	25.1609	1900.08	549.77	1.52216	0	0	368.574	5551.09	1.5185
MIS-C_cfDNA_001	pCOVID-19	3	2	F	4.40822	-	9315.28	2.50263e+07	1136.46	204.936	270.143	745.222	0	2943.63	2272.93	353.98	251.512	27.9458	37.2611	0	176.99	465.764	139.729	0	4825.31	475.079	7573.32	1741.96	152.318	6.86648	0.0337614	0.804857	3.07248	25.4867	4.0574	0.410355	0.963465	1.73593	1.04242	133.223	9.47767	1576.49	135.102	0	0.712261	0.0491046	163.586	2964.42	0.0547182
MIS-C_cfDNA_005	pCOVID-19	4	1	M	12.4603	28.15	15633.4	1.37637e+08	1360.1	0	0	562.801	0	5565.47	6081.38	281.4	0	31.2667	437.734	93.8001	156.334	265.767	515.901	0	7488.38	0	13569.8	2063.6	74.4583	8.71307	0	0.0239754	0	3.81591	51.2308	0.549911	0.119475	3.23364	2.10309	169.675	8.5556	924.289	696.868	0	0	0	157.763	2684.1	0.0613002
MIS-C_cfDNA_021	pCOVID-19	1	2	F	8.46849	15.98	20632.8	1.27671e+07	1444.3	1506.2	371.391	309.493	0	9181.61	5075.68	412.657	1299.87	0	0	0	495.188	206.328	185.696	165.063	10935.4	1877.59	17888.7	2764.8	86.3498	14.5707	0.193776	0.303523	0	6.38162	12.6578	1.15244	3.34138	0.681506	3.28133	78.589	1.89969	365.239	199.61	0.323462	0.100534	0.000739	17.8419	1409.52	0.0287381
MIS-C_cfDNA_018	pCOVID-19	4	2	M	3.44658	17.3	38579.6	1.43109e+07	4629.55	3086.37	3587.9	1311.71	0	13232.8	8757.57	540.114	0	0	385.796	0	887.331	2083.3	0	0	19174.1	6674.27	34605.9	3973.7	77.3906	10.0414	0	0	0	8.46989	36.5306	0.159386	0.00537332	0.914047	1.28697	234.736	2.72096	1875.91	384.896	0	0.00721275	0	271.49	3279	0.0293772
MIS-C_cfDNA_004	pCOVID-19	4	1	F	1.67945	16.8	20131	4.16445e+06	2073.5	2033.24	1449.44	1348.78	0	4368.44	4771.06	1207.86	1550.09	0	0	0	181.179	664.324	0	0	7790.71	3482.67	16044.4	4066.47	112.033	6.46252	0.884252	0.340484	0	15.2268	56.8246	0.994885	0.0390304	10.0013	2.89191	81.5192	15.1954	376.854	121.752	0	0	0	250.563	4423.07	0.113124
MIS-C_cfDNA_024	pCOVID-19	1	2	F	17.411	29.78	9328.53	5.13655e+06	680.983	0	0	0	0	1380.62	3153.04	251.87	2714.6	242.542	0	429.113	0	55.9712	121.271	0	2061.61	0	5214.65	4123.21	125.922	14.1858	0.00681139	3.82685	0	699.6	51.2175	0.736083	0	1.70784	7.29537	88.4033	1.74134	1741.19	1071.37	0	0	0	95.7388	943.106	0.0208103
MIS-C_cfDNA_010	pCOVID-19	4	1	M	8.00822	22.2	68125.6	1.18321e+08	8651.96	22685.8	22140.8	885.633	8583.83	272.503	0	0	0	0	0	0	0	4836.92	0	0	9810.09	53410.5	63220.6	4836.92	220.199	32.9794	0.0525037	0.101104	0	344.44	6.07796	0.875907	0.347935	3.49575	2.95618	173.409	7.10856	1012.79	655.839	0	0	0	356.808	2820.29	0.041597
MIS-C_cfDNA_028	pCOVID-19	2	2	F	17.1452	39.79	73141.5	3.76303e+07	3071.94	4973.62	0	3657.08	0	32840.5	18577.9	365.708	1828.54	0	219.425	0	1682.26	3364.51	1023.98	0	39569.6	4973.62	63121.1	9947.25	202.292	17.9387	0.60741	1.73641	47.1692	5.20654	17.5223	0.559404	0.0887054	0.798855	3.32595	366.47	1.52984	1304.56	566.374	1.38863	0.173778	0.0314697	31.1009	6068.73	0.122631
MIS-C_cfDNA_007	pCOVID-19	4	1	M	9.47123	22.43	25747.6	9.53673e+06	5072.27	0	0	952.659	0	6308.15	4608.81	2497.51	2420.27	102.99	0	0	154.485	3192.7	437.708	25.7476	12333.1	0	16941.9	8831.41	347.062	30.9203	0.00992815	0.71045	0	14.769	12.0768	0.188338	0.176307	2.36248	12.7056	110.108	2.86043	2458.73	225.717	0	0	0	102.191	3267.98	0.0539667
[truncated: 45 more columns]

## Sheet: Fig 1B-C, Fig 2A-R & Fig 3A-C 
Sample ID	Group	n-cfDNA	mt-cfDNA	Monocytes	B-cells	CD4T-cells	NK-cells	CD8T-cells	Neutrophils	MEP	Adipose tissue	Hepatocytes	Pancreas	Vascular_endothelial_cells	Digestve	Lung cells	Cardic myocyte	Kidney cells	Thyroid	innate	addap	hem	non-hem
HCP_cfDNA_022	Healthy Pediatric controls	2140.5	1.29348e+07	470.911	0	0	162.678	0	524.424	911.855	34.2481	0	0	0	0	0	34.2481	0	0	1158.01	0	2069.87	68.4961
HCP_cfDNA_020	Healthy Pediatric controls	3500.32	1.88274e+06	325.53	10.501	0	119.011	0	2565.74	308.028	21.0019	0	0	0	0	0	147.014	0	0	3010.28	10.501	3328.81	168.015
HCP_cfDNA_034	Healthy Pediatric controls	1569.5	3.43337e+06	257.398	21.973	0	182.062	0	463.002	455.155	83.1834	0	0	0	0	37.668	3.139	32.9595	0	902.462	21.973	1379.59	191.479
HCP_cfDNA_015	Healthy Pediatric controls	1786.7	1.96605e+06	332.326	0	0	175.096	0	469.902	577.103	66.1078	0	0	0	0	0	141.149	23.2271	0	977.324	0	1554.43	230.484
HCP_cfDNA_012	Healthy Pediatric controls	2431.06	3.67589e+07	576.162	0	0	150.726	0	670.973	777.94	0	0	0	0	12.1553	0	170.174	72.9319	0	1397.86	0	2175.8	255.262
HCP_cfDNA_026	Healthy Pediatric controls	3172.59	2.27173e+06	406.091	0	0	193.528	0	1342	967.639	57.1066	0	0	0	0	34.8985	152.284	19.0355	0	1941.62	0	2909.26	263.325
HCP_cfDNA_017	Healthy Pediatric controls	2930.1	2.71494e+06	462.956	0	0	61.5321	0	990.373	1133.95	79.1127	0	0	43.9515	0	70.3224	90.8331	0	0	1514.86	0	2648.81	284.22
HCP_cfDNA_007	Healthy Pediatric controls	3832.65	6.73799e+07	298.946	0	0	187.8	0	1617.38	1437.24	153.306	0	0	99.6488	0	0	0	42.1591	0	2104.12	0	3541.36	295.114
HCP_cfDNA_016	Healthy Pediatric controls	2800.3	2.52795e+06	571.261	14.0015	0	184.82	0	1044.51	688.873	89.6095	0	0	0	0	0	176.419	30.8033	0	1800.59	14.0015	2503.47	296.832
HCP_cfDNA_013	Healthy Pediatric controls	2787.62	413971	471.109	0	0	264.824	0	582.614	1151.29	91.9916	0	0	0	0	105.93	66.903	0	0	1318.55	0	2469.84	315.002
HCP_cfDNA_018	Healthy Pediatric controls	2887.93	1.84884e+07	288.793	57.7586	0	228.147	0	875.043	1117.63	190.603	0	0	0	0	63.5345	40.431	28.8793	0	1391.98	57.7586	2567.37	323.448
HCP_cfDNA_032	Healthy Pediatric controls	2725.3	4.33647e+06	237.101	0	0	117.188	0	1041.07	978.384	188.046	0	0	0	0	10.9012	128.089	24.5277	0	1395.36	0	2373.74	351.564
HCP_cfDNA_002	Healthy Pediatric controls	3285.05	2.90094e+06	877.108	0	0	289.084	0	811.407	936.239	298.939	0	0	22.9953	0	0	19.7103	3.28505	6.5701	1977.6	0	2913.84	371.21
HCP_cfDNA_005	Healthy Pediatric controls	4342.49	3.80552e+06	777.306	0	0	356.084	0	872.841	1967.15	138.96	0	0	0	0	0	169.357	43.4249	0	2006.23	0	3973.38	373.454
HCP_cfDNA_003	Healthy Pediatric controls	4006.29	4.55757e+06	568.893	0	0	96.151	0	825.296	2127.34	0	0	0	76.1195	0	0	316.497	0	0	1490.34	0	3617.68	392.616
HCP_cfDNA_004	Healthy Pediatric controls	3159.81	5.04079e+06	401.296	0	0	161.15	0	1222.85	973.221	50.5569	22.1187	0	60.0364	0	0	233.826	0	0	1785.29	0	2758.51	398.136
HCP_cfDNA_036	Healthy Pediatric controls	3071.1	5.89905e+06	485.234	0	0	218.048	0	893.691	1059.53	61.4221	24.5688	0	33.7821	0	64.4932	178.124	55.2799	0	1596.97	0	2656.51	417.67
HCP_cfDNA_035	Healthy Pediatric controls	5533.52	5.93382e+06	802.361	0	0	409.481	0	1687.72	2196.81	149.405	0	0	188.14	0	0	105.137	0	0	2899.57	0	5096.37	442.682
HCP_cfDNA_010	Healthy Pediatric controls	3100.01	4.3262e+07	635.503	0	0	182.901	0	992.004	840.104	226.301	0	12.4001	46.5002	9.30004	12.4001	139.501	0	0	1810.41	0	2650.51	446.402
HCP_cfDNA_029	Healthy Pediatric controls	2809.87	5.79444e+06	413.051	0	0	221.98	0	946.926	775.524	157.353	0	0	8.42961	0	67.4368	216.36	0	0	1581.96	0	2357.48	449.579
HCP_cfDNA_006	Healthy Pediatric controls	4962.73	3.14884e+06	932.994	0	0	158.807	0	1771.7	1632.74	218.36	0	0	0	0	0	248.137	0	0	2863.5	0	4496.24	466.497
HCP_cfDNA_023	Healthy Pediatric controls	7655.78	3.62906e+06	336.854	0	0	91.8693	0	6629.9	122.492	0	0	0	222.017	0	0	229.673	22.9673	0	7058.62	0	7181.12	474.658
HCP_cfDNA_031	Healthy Pediatric controls	3026.88	3.9761e+06	496.408	0	0	181.613	0	929.251	941.359	199.774	0	0	99.8869	0	0	118.048	51.4569	0	1607.27	0	2548.63	481.273
HCP_cfDNA_008	Healthy Pediatric controls	3615.28	4.31664e+07	473.601	0	0	213.301	0	1381.04	1044.82	234.993	0	14.4611	14.4611	0	18.0764	108.458	65.075	25.3069	2067.94	0	3112.75	498.908
HCP_cfDNA_011	Healthy Pediatric controls	3207.19	8.38526e+06	413.728	0	0	176.396	0	615.781	1484.93	80.1799	0	0	160.36	0	3.20719	272.612	0	0	1205.91	0	2690.84	516.358
HCP_cfDNA_027	Healthy Pediatric controls	3082.59	1.59468e+07	542.537	0	0	252.773	0	1192.96	545.619	258.938	0	0	12.3304	0	0	129.469	104.808	24.6608	1988.27	0	2533.89	548.702
HCP_cfDNA_033	Healthy Pediatric controls	3137.4	3.21202e+06	373.35	0	0	72.1602	0	1082.4	1047.89	94.122	37.6488	0	156.87	0	100.397	175.694	0	0	1527.91	0	2575.8	564.732
HCP_cfDNA_009	Healthy Pediatric controls	2956.94	6.60961e+06	907.782	0	0	144.89	0	759.935	567.733	127.149	0	23.6556	0	0	29.5694	269.082	32.5264	0	1812.61	0	2380.34	573.647
HCP_cfDNA_021	Healthy Pediatric controls	6762.41	5.60102e+06	655.954	0	0	155.535	0	3049.85	2312.74	114.961	0	0	209.635	0	6.76241	189.347	0	0	3861.33	0	6174.08	595.092
HCP_cfDNA_014	Healthy Pediatric controls	4743.21	2.54537e+06	744.684	0	9.48642	564.442	0	1546.29	1247.46	151.783	0	0	0	0	66.4049	393.686	18.9728	0	2855.41	9.48642	4112.36	630.847
HCP_cfDNA_025	Healthy Pediatric controls	4379.64	2.89464e+06	884.688	0	0	157.667	0	1410.24	1221.92	140.149	0	0	0	0	0	407.307	157.667	0	2452.6	0	3674.52	705.122
HCP_cfDNA_030	Healthy Pediatric controls	5842.95	3.05931e+07	1110.16	0	0	327.205	0	1671.08	2021.66	186.974	0	0	29.2147	0	52.5865	344.734	40.9006	0	3108.45	0	5130.11	718.683
HCP_cfDNA_019	Healthy Pediatric controls	4746.12	1.99726e+07	939.731	322.736	161.368	194.591	0	1400.1	963.461	289.513	0	33.2228	0	42.715	0	80.684	180.352	0	2534.43	484.104	3981.99	764.125
HCP_cfDNA_028	Healthy Pediatric controls	7911.47	9.75885e+06	1068.05	0	0	55.3803	0	3394.02	2357.62	245.256	126.584	15.8229	102.849	110.761	0	110.761	268.99	0	4517.45	0	6875.07	1044.31
HCP_cfDNA_001	Healthy Pediatric controls	7661.58	6.29132e+06	1110.93	0	0	260.494	0	1494.01	3623.93	574.618	0	0	0	107.262	0	375.417	114.924	0	2865.43	0	6489.36	1172.22
MIS-C_cfDNA_016	MISC	107225	1.20976e+08	15333.2	0	24876.3	4610.69	0	44176.8	14153.7	0	0	0	0	0	0	3860.11	107.225	0	64120.7	24876.3	103151	3967.33
MIS-C_cfDNA_023	MISC	18276.9	6.94123e+06	2778.09	0	0	1315.94	0	2759.81	7310.77	36.5538	1736.31	164.492	0	0	292.431	1114.89	475.2	0	6853.84	0	14164.6	4130.58
MIS-C_cfDNA_006	MISC	18527.8	2.29679e+07	2538.3	0	148.222	1963.94	0	4113.16	4724.58	370.555	0	259.389	444.666	148.222	833.75	2112.17	833.75	0	8615.41	148.222	13488.2	5002.5
MIS-C_cfDNA_017	MISC	62795.3	2.74579e+06	6781.89	0	0	0	0	41444.9	8602.95	1569.88	816.339	0	376.772	0	0	565.158	1067.52	0	48226.8	0	56829.7	5965.55
MIS-C_cfDNA_011	MISC	59748	9.22246e+07	4600.6	0	8185.48	9201.2	5377.32	21389.8	4600.6	0	477.984	0	776.724	0	0	4481.1	0	0	35191.6	13562.8	53355	6333.29
MIS-C_cfDNA_019	MISC	78249.3	3.36493e+06	28482.8	3599.47	3129.97	5007.96	0	23787.8	7198.94	1956.23	704.244	0	156.499	0	860.743	1017.24	1877.98	469.496	57278.5	6729.44	71206.9	7042.44
MIS-C_cfDNA_014	MISC	61176.4	2.84205e+07	10889.4	4649.41	1345.88	611.764	0	22635.3	6484.7	3670.59	1957.65	0	0	0	1468.23	3854.12	1101.18	1284.71	34136.5	5995.29	46616.4	14621.2
MIS-C_cfDNA_012	MISC	231175	1.3416e+07	102642	10865.2	0	3467.63	0	87846.5	11327.6	4623.5	0	0	3005.28	0	0	0	0	0	193956	10865.2	216149	14795.2
MIS-C_cfDNA_008	MISC	75049.9	1.71419e+07	10582	225.15	10582	3227.15	0	27018	3677.45	0	14634.7	0	0	0	825.549	3152.1	0	450.299	40827.1	10807.2	55311.8	19663.1
MIS-C_cfDNA_029	MISC	153961	1.82678e+07	32023.9	0	1077.73	8005.98	0	41107.6	37104.6	12009	3541.11	0	3233.19	0	0	14318.4	923.767	0	81137.6	1077.73	119320	34487.3
MIS-C_cfDNA_003	MISC	179790	2.10424e+07	81445.1	5393.71	4494.76	8629.94	0	28586.7	16001.3	0	16720.5	0	0	0	0	10427.8	6652.25	1258.53	118662	9888.47	144552	35059.1
MIS-C_cfDNA_025	MISC	107084	6.26001e+07	11779.2	0	0	6532.11	0	12100.5	39728.1	3747.93	14456.3	2998.34	0	963.754	4176.27	8673.78	1499.17	535.419	30411.8	0	70139.9	37051
MIS-C_cfDNA_009	MISC	211782	1.26517e+08	88313	423.564	5082.76	14189.4	0	36002.9	29225.9	3176.73	2541.38	847.127	0	0	10165.5	16942.5	4659.2	0	138505	5506.33	173238	38332.5
MIS-C_cfDNA_027	MISC	359504	6.7484e+07	30198.4	0	0	0	0	210670	0	0	86640.6	6830.58	0	0	0	3235.54	11144.6	359.504	240868	0	240868	118636
MIS-C_cfDNA_002	pCOVID-19	1190.26	6.41834e+07	8.33185	0	21.4248	123.787	0	276.141	411.831	4.76106	49.9911	0	64.2743	107.124	0	0	124.978	0	408.261	21.4248	841.517	351.128
MIS-C_cfDNA_013	pCOVID-19	4648.79	5.46528e+07	1636.37	0	176.654	334.713	0	1366.74	576.449	371.903	0	0	0	0	88.3269	97.6245	0	0	3337.83	176.654	4090.93	557.854
MIS-C_cfDNA_022	pCOVID-19	5389.82	6.88983e+07	819.252	0	0	361.118	0	873.151	2452.37	118.576	129.356	5.38982	5.38982	16.1695	140.135	468.914	0	0	2053.52	0	4505.89	883.93
MIS-C_cfDNA_015	pCOVID-19	7584.66	1.31703e+08	963.251	0	0	584.018	0	826.727	3944.02	45.5079	182.032	0	128.939	0	0	910.159	0	0	2374	0	6318.02	1266.64
MIS-C_cfDNA_020	pCOVID-19	43995.9	1.07977e+07	0	1759.84	20634.1	2859.73	1671.84	12846.8	2815.74	307.971	0	0	0	0	0	0	1099.9	0	15706.5	24065.8	42588	1407.87
MIS-C_cfDNA_001	pCOVID-19	9315.28	2.50263e+07	1136.46	204.936	270.143	745.222	0	2943.63	2272.93	353.98	251.512	27.9458	37.2611	0	176.99	465.764	139.729	0	4825.31	475.079	7573.32	1741.96
MIS-C_cfDNA_005	pCOVID-19	15633.4	1.37637e+08	1360.1	0	0	562.801	0	5565.47	6081.38	281.4	0	31.2667	437.734	93.8001	156.334	265.767	515.901	0	7488.38	0	13569.8	2063.6
MIS-C_cfDNA_021	pCOVID-19	20632.8	1.27671e+07	1444.3	1506.2	371.391	309.493	0	9181.61	5075.68	412.657	1299.87	0	0	0	495.188	206.328	185.696	165.063	10935.4	1877.59	17888.7	2764.8
MIS-C_cfDNA_018	pCOVID-19	38579.6	1.43109e+07	4629.55	3086.37	3587.9	1311.71	0	13232.8	8757.57	540.114	0	0	385.796	0	887.331	2083.3	0	0	19174.1	6674.27	34605.9	3973.7
MIS-C_cfDNA_004	pCOVID-19	20131	4.16445e+06	2073.5	2033.24	1449.44	1348.78	0	4368.44	4771.06	1207.86	1550.09	0	0	0	181.179	664.324	0	0	7790.71	3482.67	16044.4	4066.47
MIS-C_cfDNA_024	pCOVID-19	9328.53	5.13655e+06	680.983	0	0	0	0	1380.62	3153.04	251.87	2714.6	242.542	0	429.113	0	55.9712	121.271	0	2061.61	0	5214.65	4123.21
MIS-C_cfDNA_010	pCOVID-19	68125.6	1.18321e+08	8651.96	22685.8	22140.8	885.633	8583.83	272.503	0	0	0	0	0	0	0	4836.92	0	0	9810.09	53410.5	63220.6	4836.92
MIS-C_cfDNA_028	pCOVID-19	73141.5	3.76303e+07	3071.94	4973.62	0	3657.08	0	32840.5	18577.9	365.708	1828.54	0	219.425	0	1682.26	3364.51	1023.98	0	39569.6	4973.62	63121.1	9947.25
MIS-C_cfDNA_007	pCOVID-19	25747.6	9.53673e+06	5072.27	0	0	952.659	0	6308.15	4608.81	2497.51	2420.27	102.99	0	0	154.485	3192.7	437.708	25.7476	12333.1	0	16941.9	8831.41

## Sheet: Fig 4, SF4 & SF5
Sample ID	Group	Eotaxin	Eotaxin-3	GM-CSF	IFN-α2a	IFN-β	IFN-γ	IFN-λ1	IL-10	IL-12p70	IL-13	IL-15	IL-16	IL-17A	IL-18	IL-1RA	IL-1α	IL-1β	IL-2	IL-23p40	IL-2Ra	IL-4	IL-5	IL-6	IL-7	IL-8	IP-10	MCP-1	MCP-2	MCP-4	MDC	MIP-1α	MIP-1β	TARC	TNF-α	TNF-β	VEGF
HCP_cfDNA_022	Healthy Pediatric controls	65.733	5.32	0.228	0.402	3.146	2.393	4.135	0.149	0.07	1.555	1.584	176.598	2.72	371.641	124.103	3.145	0.072	0.215	101.458	724.898	0.027	0.095	0.13	8.886	3.541	126.669	52.572	11.986	28.479	497.347	3.924	31.831	225.868	0.999	0.089	26.408
HCP_cfDNA_020	Healthy Pediatric controls	52.655	5.162	0.112	0.118	0	12.041	12.711	0.355	0	0.549	1.239	292.985	6.013	731.288	135.51	3.295	0.084	0.173	188.475	1707.28	0.046	0.524	2.201	15.015	3.645	301.479	54.135	22.293	36.245	860.748	9.954	88.353	138.215	1.32	0.256	39.206
HCP_cfDNA_034	Healthy Pediatric controls	63.948	4.474	0.137	0.573	0	8.221	14.843	0.403	0.362	1.06	1.706	153.841	3.14	407.374	120.763	4.124	0.035	0.26	171.561	813.042	0.031	0.38	0.392	2.82	1.659	127.242	48.891	12.856	30.617	636.071	9.977	44.077	70.132	0.932	0.22	24.062
HCP_cfDNA_015	Healthy Pediatric controls	59.727	26.093	0.289	0.396	228.563	14.038	8.47	0.313	0.054	1.671	1.667	124.947	28.177	288.574	122.808	3.719	0.016	0.24	220.643	1553.2	0.057	0.968	0.299	5.272	1.928	129.026	56.308	14.123	19.854	735.199	5.722	72.949	67.874	1.496	0.413	24.547
HCP_cfDNA_012	Healthy Pediatric controls	82.842	5.747	0.266	0.069	0	6.301	5.28	0.266	0	0.403	2.058	218.28	3.004	451.224	216.036	4.066	0.386	0.154	149.104	851.709	0.02	0.148	0.337	8.137	3.235	124.798	55.231	12.667	23.431	501.568	11.063	64.503	265.56	1.146	0.314	29.281
HCP_cfDNA_026	Healthy Pediatric controls	64.457	5.7	0	1.079	0.507	6.679	12.153	0.797	0.831	2.047	2.101	144.832	5.019	437.669	123.75	7.754	0.085	0.063	200.775	2180.97	0.002	0.382	0.603	2.793	2.135	95.169	69.075	12.324	21.734	507.414	7.757	35.309	34.505	1.096	0.34	14.327
HCP_cfDNA_017	Healthy Pediatric controls	64.106	7.564	0.449	0.123	18.38	7.992	11.073	0.302	0.728	2.474	1.391	190.525	2.299	382.359	91.977	3.238	0	0.241	115.175	881.881	0.091	0.239	0.607	6.521	2.408	89.974	81.833	12.777	23.897	585.62	92.269	95.966	37.078	1.165	0.366	31.502
HCP_cfDNA_007	Healthy Pediatric controls	48.289	6.601	0.297	0.193	20.307	24.818	16.867	1.175	0.006	0.511	2.521	161.829	2.692	391.412	212.513	1.834	0.013	0.185	96.422	899.185	0.032	2.699	1.747	7.797	2.607	236.021	62.044	16.864	33.413	628.851	10.989	81.935	190.219	1.117	0.214	54.684
HCP_cfDNA_016	Healthy Pediatric controls	140.121	7.724	0.793	1.045	49.049	8.674	8.072	0.358	0.275	1.031	2.196	147.423	5.722	438.686	100.465	2.476	0	0.084	133.21	1147.74	0.051	0.545	0.608	4.314	5.2	152.33	127.308	13.741	29.298	664.574	13.452	72.46	66.821	1.308	0.658	16.458
HCP_cfDNA_013	Healthy Pediatric controls	49.205	7.563	0.297	0.568	3.67	11.371	7.419	0.366	0	0.967	1.514	111.579	4.391	246.221	123.805	4.633	0.158	0.757	127.291	1391.37	0.018	0.2	0.428	2.684	3.454	135.501	55.984	10.544	18.8	887.177	25.124	91.173	68.988	2.458	0.426	10.768
HCP_cfDNA_018	Healthy Pediatric controls	48.566	5.055	0.054	0	9.021	10.076	3.155	0.359	0.097	0.123	1.572	264.216	3.343	526.766	191.165	1.986	0.192	0.064	122.731	1649.55	0.011	0.443	0.671	13.063	5.919	117.781	69.903	13.777	25.334	734.048	9.516	94.993	153.477	1.458	0.195	43.646
HCP_cfDNA_032	Healthy Pediatric controls	44.041	4.367	2.192	0.725	7.869	8.718	4.803	0.296	0	0.906	1.582	116.337	2.782	491.595	338.553	3.66	0.181	0.151	74.911	962.821	0.056	0.544	0.749	10.122	2.44	177.744	51.909	8.377	28.825	569.109	4.597	77.51	189.496	1.384	0.3	22.963
HCP_cfDNA_002	Healthy Pediatric controls	65.703	7.725	0.158	0.031	3.385	35.37	16.795	0.931	0	0.856	2.408	174.905	4.46	397.756	98.638	1.935	0.095	0.171	173.515	1459.03	0.064	1.223	0.51	3.643	2.033	204.088	72.425	16.047	32.275	580.335	10.366	42.994	120.029	1.509	0.347	16.186
HCP_cfDNA_005	Healthy Pediatric controls	68.01	10.087	0.391	0.332	97.593	6.064	6.215	0.212	0.041	2.197	2.099	775.253	3.423	464.8	119.694	4.089	0.073	0.147	155.57	752.011	0.016	0.135	0.811	14.895	5.704	104.619	56.615	9.715	33.515	631.818	12.557	62.3	124.882	1.233	0.33	33.96
HCP_cfDNA_003	Healthy Pediatric controls	49.992	6.227	0.06	0	157.007	4.45	5.176	0.398	0.435	2.217	2.332	203.402	3.236	389.808	172.563	4.581	0	0.149	69.635	1265.84	0.039	0.137	0.909	4.536	2.146	121.098	50.881	15.672	23.799	651.282	7.914	54.563	65.466	1.294	0.225	19.263
HCP_cfDNA_004	Healthy Pediatric controls	49.722	6.014	0.114	0.004	14349.8	4.261	5.366	0.293	0.54	1.474	1.541	212.801	3.055	266.531	327.814	3.597	0.012	0.193	115.866	610.706	0.01	0.239	0.328	4.391	2.243	92.004	54.064	9.517	28.263	577.488	8.279	43.171	75.455	1.045	0.222	12.677
HCP_cfDNA_036	Healthy Pediatric controls	57.413	4.682	0.268	0.337	4.719	6.538	6.56	0.272	0.01	1.041	1.554	188.974	2.9	445.537	107.327	7.341	0.069	0.25	112.014	1059.07	0	0.329	0.224	1.526	1.58	154.043	52.436	10.234	15.242	230.428	8.166	36.519	11.617	0.982	5.226	23.1
HCP_cfDNA_035	Healthy Pediatric controls	38.939	7.78	0.112	0.048	9.518	4.862	6.497	0.219	0.164	0	2.138	145.025	4.479	314.506	161.583	1.557	0	0.131	152.865	1170.69	0.02	0.384	0.592	1.839	0.894	180.394	53.538	10.163	20.599	482.146	9.669	51.86	35.366	1.218	0.391	11.883
HCP_cfDNA_010	Healthy Pediatric controls	47.547	8.1	0.095	0	0	7.696	7.319	0.339	0.226	1.116	1.891	136.369	2.72	363.697	104.183	2.772	0.06	0.063	120.601	1674.8	0.051	0.616	0.486	1.833	1.651	133.65	53.052	9.409	22.312	775.883	12.037	46.908	51.68	0.995	0.321	13.204
HCP_cfDNA_029	Healthy Pediatric controls	55.34	6.764	0.437	0.397	0	8.94	7.463	0.303	0	1.113	1.774	164.321	6.83	402.192	164.204	2.558	0	0.211	193.912	1365.66	0.013	0.221	0.487	2.918	2.232	211.348	76.487	16.299	19.442	1001.62	10.169	63.029	55.271	1.842	0.36	17.952
HCP_cfDNA_006	Healthy Pediatric controls	46.607	5.907	0.16	0.359	13.445	10.049	6.294	0.25	0	1.39	1.872	188.382	2.83	292.348	84.78	1.867	0.025	0.067	143.7	907.133	0.009	0.305	0.238	3.222	1.988	98.363	52.93	12.799	0	480.349	5.911	45.219	49.411	1.031	0.406	18.569
HCP_cfDNA_023	Healthy Pediatric controls	57.354	5.267	0.131	1.139	40.835	34.418	13.934	0.477	0	0.102	1.638	198.728	4.369	427.536	170.537	2.055	0	0.185	162.494	1204.97	0.011	0.253	1.466	1.417	0.837	197.743	61.908	15.603	17.033	558.743	11.545	110.605	13.456	1.077	0.341	14.271
HCP_cfDNA_031	Healthy Pediatric controls	34.758	5.641	0.172	0.765	699.339	9.436	10.683	0.284	0.127	1.651	1.336	110.841	4.038	699.309	163.377	2.458	0.013	0.082	229.354	1359.56	0.055	0.334	2.206	2.542	1.604	99.298	51.73	7.39	10.144	455.707	10.578	61.717	26.177	1.292	0.439	19.665
HCP_cfDNA_008	Healthy Pediatric controls	54.272	7.139	0.518	0.579	31.217	7.028	14.066	0.362	0.017	1.678	1.669	143.682	6.584	928.508	98.051	3.575	0.078	0.183	239.204	1859.34	0.041	1.412	0.597	2.777	2.821	110.497	79.971	12.557	29.8	1121.14	34.239	42.073	64.5	1.584	0.445	16.118
HCP_cfDNA_011	Healthy Pediatric controls	81.77	8.367	0.276	0.492	29.559	9.089	7.937	0.511	0	0.78	1.943	183.07	4.196	374.385	185.205	1.558	0.162	0.155	117.387	1253.6	0.027	0.161	0.898	6.881	6.174	196.86	50.12	23.928	29.965	940.342	10.133	51.111	131.584	1.619	0.212	363.231
HCP_cfDNA_027	Healthy Pediatric controls	46.984	6.12	0.21	0.407	0	7.649	7.828	0.253	0.175	2.439	1.475	160.724	6.206	392.521	114.287	2.053	0.098	0.174	236.443	1205.26	0.017	0.128	0.215	3.411	2.415	147.132	47.552	7.842	15.671	608.973	20.175	35.264	43.426	1.689	0.479	27.664
HCP_cfDNA_033	Healthy Pediatric controls	49.484	7.885	0.295	1.069	3.742	14.25	7.722	0.618	0.703	1.62	1.649	109.456	5.121	395.295	122.831	10.535	0.093	0.514	228.294	1561.23	0.064	0.634	0.399	1.876	1.873	220.037	55.961	9.45	18.038	452.481	12.325	62.051	40.444	2.241	0.402	17.191
HCP_cfDNA_009	Healthy Pediatric controls	57.771	9.871	0.216	0.182	25.825	6.22	12.915	0.432	0.977	1.211	1.836	148.721	3.453	862.971	144.909	2.872	0.207	0.251	164.416	2173.42	0.08	0.704	0.754	7.49	3.685	124.783	72.6	14.657	23.48	725.576	11.236	78.854	108.738	1.456	0.327	31.36
HCP_cfDNA_021	Healthy Pediatric controls	72.616	9.979	0.097	0.658	0	7.703	6.529	0.343	0.229	1.737	1.473	237.655	2.771	532.798	87.141	4.147	0.114	0.19	103.56	1230.23	0.015	0.623	0.24	13.996	4.633	116.23	63.33	18.575	28.935	504.83	12.237	74.994	168.485	1.687	0.168	21.475
HCP_cfDNA_014	Healthy Pediatric controls	52.42	3.675	0.179	0	21.241	9.218	9.929	0.608	0	1.242	1.401	244.163	4.398	553.67	443.57	1.919	0.102	0.106	176.037	1449.61	0.003	0.419	0.77	8.699	2.41	178.797	71.631	19.401	34.839	1286.35	11.139	114.733	201.296	2.279	0.515	41.183
HCP_cfDNA_025	Healthy Pediatric controls	51.333	6.494	0.241	1.412	8.553	11.352	20.077	0.34	0.189	0.747	2.081	176.064	5.041	731.524	520.455	3.295	0.229	0.183	319.637	1580.25	0.108	1.239	1.434	9.604	3.951	139.045	67.691	21.062	28.323	838.971	15.927	118.452	188.449	1.89	0.286	24.372
HCP_cfDNA_030	Healthy Pediatric controls	68.947	5.8	0.483	0.241	0	6.436	5.556	0.271	0.217	2.536	1.859	129.385	2.827	566.463	111.18	2.681	0.041	0.103	133.456	974.936	0.022	1.061	0.277	3.957	3.497	107.963	80.941	14.827	22.946	954.192	10.704	70.462	54.696	1.641	0.332	28.754
HCP_cfDNA_019	Healthy Pediatric controls	54.742	6.28	0.216	0.611	0	487.081	10.848	0.576	0	0.381	1.826	155.446	3.409	370.408	367.7	2.221	0	0.32	128.472	879.654	0.018	0.512	1.886	8.539	1.809	837.645	86.716	56.194	29.707	769.599	18.908	168.137	78.45	1.939	0.252	29.506
HCP_cfDNA_028	Healthy Pediatric controls	71.223	5.8	0.183	0	0	6.309	7.181	0.362	0.096	0.221	1.421	186.434	5.708	424.282	125.146	5.077	0.039	0.044	208.608	1727.33	0.031	0.709	0.44	2.363	3.953	182.729	88.837	16.607	25.094	684.594	114.496	82.821	80.35	1.725	0.28	27.743
HCP_cfDNA_001	Healthy Pediatric controls	62.923	8420.08	0.106	0.009	13.688	8.107	13.064	0.561	0.16	0.576	1.745	258.543	2.509	624.26	488.921	6.182	0.23	0.244	101.228	1552.86	0.382	0.939	0.723	9.094	2.879	161.274	67.526	12.096	28.607	1288.72	11.61	79.754	204.509	1.64	0.278	44.291
MIS-C_cfDNA_016	MISC	237.406	35.7329	0.231573	18.637	97.9866	31.7186	87.3202	13.2875	0	0.478123	8.58265	496.129	19.4296	11359.3	11674.8	1.54784	0.109632	0.259863	9.55692	6115.8	0.0384669	0	6.54178	2.72392	4.68022	7231.59	72.2894	36.0707	66.7308	90.3421	21.9713	84.5844	124.716	2.94731	0.0820624	55.6223
MIS-C_cfDNA_023	MISC	180.575	4.55188	0	11.9168	0	1505	36.1542	6.10005	0.393962	0	11.0569	102.328	2.18123	341.077	2004.15	0.0815099	0	0.0640592	61.8043	851.259	0.130693	0	18.0971	3.71318	2.26802	4074.37	346.174	159.752	16.2657	475.733	14.0932	27.0323	27.1513	1.44305	0.23511	25.4693
MIS-C_cfDNA_006	MISC	246.327	21.7366	0.414099	0.331188	0	52.4363	10.2794	1.01074	0.0178604	1.45309	2.64779	105.658	3.68649	1283.45	1041.82	0.270571	0	0	246.754	4262	0.0326367	2.01084	9.23905	3.60662	6.47212	3183.42	216.251	75.7092	37.5437	731.194	15.0784	61.7022	129.5	2.65952	0.22319	12.8288
MIS-C_cfDNA_017	MISC	101.395	14.5012	0.083557	0.597395	0	5.63921	123.556	68.2515	2.33946	18.661	4.05169	179.471	6.07323	927.496	3715.3	0	0.0294211	0	147.951	11523.4	0.269565	0	97.6002	2.10272	8.67449	418.034	437.767	48.8316	15.998	1206.29	48.1347	527.867	53.4408	8.92048	0	110.904
MIS-C_cfDNA_011	MISC	964.578	376.864	0	0.0785702	0	60.0443	2.67951	0.364494	0.546312	6.30806	3.98311	3602.17	4.34054	39862.9	7062.06	0.265831	11.3805	0	119.217	5478.17	0.290163	0.100021	33.1524	9.91725	31.31	25403.7	1775.44	428.641	750.397	743.899	73.0442	340.809	186.553	8.87424	0.0903868	273.743
MIS-C_cfDNA_019	MISC	205.613	11.8688	0.943329	29.3543	192.372	796.098	36.7697	10.6269	0.292039	1.56662	4.7741	237.603	23.2706	511.802	1049.44	1.20218	0.169778	1.11815	110.946	4245.89	0.231108	0.510436	20.0292	2.90898	21.1531	12000.4	86.6445	45.5604	68.7839	413.228	37.5927	137.654	61.646	4.80425	0.436099	16.6218
MIS-C_cfDNA_014	MISC	175.999	56.8258	0.0616421	0.0750094	109.379	85.4254	6.66459	9.34496	0.109104	5.41345	8.79812	300.868	9.96743	5365.52	1192.58	0.245141	0.105099	0.0309498	14.492	10715.8	0.0993354	0.148266	5.80117	1.46954	15.0395	12798.9	75.8493	34.9671	24.7294	336.904	49.2475	57.5401	62.8059	4.80461	0.0601183	28.1017
MIS-C_cfDNA_012	MISC	644.2	97.2241	0.58324	0.0902171	0	1189.82	1.24881	36.3162	1.09488	10.5865	14.5599	296.045	33.2438	9129.64	8286.07	0.491197	1.169	0	473.28	52538.1	0.373985	0.245095	99.5788	3.04425	100.048	9985.52	831.017	170.763	99.3975	524.14	77.0379	550.474	83.0062	9.77333	0.515807	97.0859
MIS-C_cfDNA_008	MISC	249.604	43.2642	0	0.0570062	0	35.5383	5.12105	1.77487	0.663398	5.56548	2.85009	535.403	8.06578	4446.5	2296.92	0	1.79561	0	237.064	3892.58	0.0971771	0.131654	3.23074	0.834753	53.75	1154.14	114.681	18.3356	32.6084	499.195	21.039	79.9449	72.8441	4.50067	0.0127607	39.2913
MIS-C_cfDNA_029	MISC	158.439	16.6293	0.134979	1.73176	2.35161	8.38387	20.8869	0.756071	0.0706323	0.22203	3.16455	346.815	2.61028	1345.6	307.124	1.17934	0.0428016	0.10039	20.2471	3948.66	0.0227592	0.0211901	2.82797	10.2157	11.7309	3750.71	47.904	20.4046	30.2639	402.307	17.6678	68.2772	47.5555	1.17995	0.058796	82.4194
MIS-C_cfDNA_003	MISC	328.153	47.0324	4.69892	0.657361	0	1416.98	74.6395	43.8639	0.993866	9.39514	9.40333	238.455	16.2843	3349.64	6455.38	0	0.0641494	0.430565	216.784	17711.4	0.435787	0.224362	160.968	3.72902	75.5955	15588.7	843.427	212.446	40.3989	408.705	46.3888	214.798	93.4248	11.4695	0.313835	35.9566
MIS-C_cfDNA_025	MISC	178.344	35.2925	0.210951	0.184508	0	2.90954	6.45119	0.556047	0.0485724	3.66508	2.64571	262.594	1.32805	1408.6	174.595	0.754587	0.0479305	0	14.0828	2011.82	0.0189085	0	2.55818	3.81762	4.50639	977.242	49.1803	10.5791	29.1427	253.203	23.2778	94.727	16.4418	1.17443	0.0704107	21.8741
MIS-C_cfDNA_009	MISC	305.725	98.2273	0	0.011658	0	40.5843	1.07958	2.22462	0.109762	4.36019	5.73519	293.406	6.37482	3874.28	959.019	0.188609	0	0	56.5205	51360.9	0.123171	0.0591845	23.9459	3.36416	7.58808	9431.79	77.8927	56.5205	46.2365	429.964	28.8561	79.9353	53.6899	2.94615	0	12.5949
MIS-C_cfDNA_027	MISC	182.773	3.37868	0.218973	4.66648	27.1884	8.67067	8.84723	11.2637	0.554126	1.47451	15.6611	397.718	3.92602	5.50363	2.70178	0.0632935	2.99854	0.370804	129.694	188.482	0.75825	0.347753	175.34	5.85292	71.3459	304.888	632.235	1.0206	56.5009	360.954	38.0251	142.721	79.6199	3.96205	0.176798	26.6805
MIS-C_cfDNA_002	pCOVID-19	208.524	17.1721	0	0	0	5.62451	16.4762	0.4451	0.0421353	0	1.87523	94.9826	1.93593	362.674	102.8	0.0155238	0	0	130.586	2524.08	0.00525749	0	0.201932	1.06559	3.86541	170.821	83.8353	30.7546	50.0266	1001.74	5.4768	39.6112	179.955	1.2835	0.0406787	15.5146
MIS-C_cfDNA_013	pCOVID-19	312.297	14.4067	0.314736	6.53717	4.68727	89.4656	14.9972	0.846777	0.123174	6.4827	2.3909	310.094	2.83595	1462.65	527.184	0.00545296	0.187366	0	117.225	511.235	0.0797948	0.456355	1.56487	1.14573	6.07216	1203.09	175.756	90.4117	22.7556	497.246	18.4387	32.3987	37.0068	2.29426	0.144373	20.5912
MIS-C_cfDNA_022	pCOVID-19	143.829	7.28472	0.0336007	0	0	24.5	16.5782	0.992249	0.106326	0	1.7932	80.305	3.4754	540.669	157.584	0	0.00337709	0	60.7691	1431.05	0.0190186	0.429937	5.44101	2.27866	1.99824	369.919	93.95	36.0757	51.4242	595.632	15.9347	50.5363	22.6002	1.63179	0.033141	16.7996
MIS-C_cfDNA_015	pCOVID-19	217.835	10.7408	0.246271	1.34368	46.5914	20.8444	9.24952	0.512494	0.0894921	0.783272	2.34003	178.688	2.27246	769.996	369.402	0.230363	0.0880634	0	60.8619	621.212	0.0216187	0.198775	0.896029	15.4561	5.48404	350.784	78.87	13.3163	93.2322	538.783	15.1193	31.814	76.732	1.31128	0.239269	127.802
MIS-C_cfDNA_020	pCOVID-19	271.834	61.7915	0	0	0	91.7755	12.544	6.00796	5.75385	34.2911	2.46689	237.022	25.1609	1900.08	549.77	1.52216	0	0	368.574	5551.09	1.5185	0.876825	3.69168	1.14692	3.1851	311.057	27.3669	17.3458	299.116	604.329	52.1565	106.211	47.2399	3.05284	1.70192	102.371
MIS-C_cfDNA_001	pCOVID-19	152.318	6.86648	0.0337614	0.804857	3.07248	25.4867	4.0574	0.410355	0.963465	1.73593	1.04242	133.223	9.47767	1576.49	135.102	0	0.712261	0.0491046	163.586	2964.42	0.0547182	0.127655	0.68877	1.8599	4.98158	715.115	98.4624	15.6655	24.118	866.86	10.0438	18.6777	31.6175	3.19755	0.0726418	15.2936
MIS-C_cfDNA_005	pCOVID-19	74.4583	8.71307	0	0.0239754	0	3.81591	51.2308	0.549911	0.119475	3.23364	2.10309	169.675	8.5556	924.289	696.868	0	0	0	157.763	2684.1	0.0613002	0	1.58691	12.1637	3.65797	184.759	78.6645	31.2696	46.0368	1700	11.4502	129.312	202.46	2.06792	0.034177	78.0722
MIS-C_cfDNA_021	pCOVID-19	86.3498	14.5707	0.193776	0.303523	0	6.38162	12.6578	1.15244	3.34138	0.681506	3.28133	78.589	1.89969	365.239	199.61	0.323462	0.100534	0.000739	17.8419	1409.52	0.0287381	0.182972	2.38119	1.36251	3.23878	165.941	21.2773	7.39785	18.8664	311.017	6.65667	56.6055	62.1761	1.65486	0.0679179	33.9326
MIS-C_cfDNA_018	pCOVID-19	77.3906	10.0414	0	0	0	8.46989	36.5306	0.159386	0.00537332	0.914047	1.28697	234.736	2.72096	1875.91	384.896	0	0.00721275	0	271.49	3279	0.0293772	0	1.96383	2.09984	2.92421	150.427	47.3682	17.583	10.9804	886.126	8.15484	79.7312	100.736	2.34379	0.177477	65.1093
MIS-C_cfDNA_004	pCOVID-19	112.033	6.46252	0.884252	0.340484	0	15.2268	56.8246	0.994885	0.0390304	10.0013	2.89191	81.5192	15.1954	376.854	121.752	0	0	0	250.563	4423.07	0.113124	0.581853	3.52263	1.8487	9.46088	400.924	90.1391	18.2783	5.52353	593.023	13.2159	72.9538	30.2403	3.09729	0.391419	16.1385
MIS-C_cfDNA_024	pCOVID-19	125.922	14.1858	0.00681139	3.82685	0	699.6	51.2175	0.736083	0	1.70784	7.29537	88.4033	1.74134	1741.19	1071.37	0	0	0	95.7388	943.106	0.0208103	0.573762	11.0223	4.00124	3.28954	2458.73	78.3718	207.094	32.3162	467.437	10.8273	68.2017	105.214	1.71201	0.18394	35.8506
MIS-C_cfDNA_010	pCOVID-19	220.199	32.9794	0.0525037	0.101104	0	344.44	6.07796	0.875907	0.347935	3.49575	2.95618	173.409	7.10856	1012.79	655.839	0	0	0	356.808	2820.29	0.041597	0	4.66106	3.64352	4.46414	794.212	64.2383	33.2928	51.6082	1631.91	4.81429	41.5401	274.767	1.20884	0.0106368	45.9926
MIS-C_cfDNA_028	pCOVID-19	202.292	17.9387	0.60741	1.73641	47.1692	5.20654	17.5223	0.559404	0.0887054	0.798855	3.32595	366.47	1.52984	1304.56	566.374	1.38863	0.173778	0.0314697	31.1009	6068.73	0.122631	0.166688	8.72937	5.72274	10.7494	3129.59	329.962	23.7194	32.2569	476.055	22.488	45.4913	115.133	1.03229	0.110847	196.609
MIS-C_cfDNA_007	pCOVID-19	347.062	30.9203	0.00992815	0.71045	0	14.769	12.0768	0.188338	0.176307	2.36248	12.7056	110.108	2.86043	2458.73	225.717	0	0	0	102.191	3267.98	0.0539667	0.841421	2.42068	6.22941	12.6668	1459.83	168.208	160.512	92.1067	433.831	11.8494	56.8052	39.7129	1.48402	0	25.8354

## Sheet: Fig 5, Fig 6, & SF6D-E
Sample ID	Group	n-cfDNA	mt-cfDNA	Monocytes	B-cells	CD4T-cells	NK-cells	CD8T-cells	Neutrophils	MEP	Adipose tissue	Hepatocytes	Pancreas	Vascular_endothelial_cells	Digestve	Lung cells	Cardic myocyte	Kidney cells	Thyroid	innate	addap	hem	non-hem	Eotaxin	Eotaxin-3	GM-CSF	IFN-α2a	IFN-β	IFN-γ	IFN-λ1	IL-10	IL-12p70	IL-13	IL-15	IL-16	IL-17A	IL-18	IL-1RA	IL-1α	IL-1β	IL-2	IL-23p40	IL-2Ra	IL-4	IL-5	IL-6	IL-7	IL-8	IP-10
MIS-C_cfDNA_016	MISC	107225	1.20976e+08	15333.2	0	24876.3	4610.69	0	44176.8	14153.7	0	0	0	0	0	0	3860.11	107.225	0	64120.7	24876.3	103151	3967.33	237.406	35.7329	0.231573	18.637	97.9866	31.7186	87.3202	13.2875	0	0.478123	8.58265	496.129	19.4296	11359.3	11674.8	1.54784	0.109632	0.259863	9.55692	6115.8	0.0384669	0	6.54178	2.72392	4.68022	7231.59
MIS-C_cfDNA_023	MISC	18276.9	6.94123e+06	2778.09	0	0	1315.94	0	2759.81	7310.77	36.5538	1736.31	164.492	0	0	292.431	1114.89	475.2	0	6853.84	0	14164.6	4130.58	180.575	4.55188	0	11.9168	0	1505	36.1542	6.10005	0.393962	0	11.0569	102.328	2.18123	341.077	2004.15	0.0815099	0	0.0640592	61.8043	851.259	0.130693	0	18.0971	3.71318	2.26802	4074.37
MIS-C_cfDNA_006	MISC	18527.8	2.29679e+07	2538.3	0	148.222	1963.94	0	4113.16	4724.58	370.555	0	259.389	444.666	148.222	833.75	2112.17	833.75	0	8615.41	148.222	13488.2	5002.5	246.327	21.7366	0.414099	0.331188	0	52.4363	10.2794	1.01074	0.0178604	1.45309	2.64779	105.658	3.68649	1283.45	1041.82	0.270571	0	0	246.754	4262	0.0326367	2.01084	9.23905	3.60662	6.47212	3183.42
MIS-C_cfDNA_017	MISC	62795.3	2.74579e+06	6781.89	0	0	0	0	41444.9	8602.95	1569.88	816.339	0	376.772	0	0	565.158	1067.52	0	48226.8	0	56829.7	5965.55	101.395	14.5012	0.083557	0.597395	0	5.63921	123.556	68.2515	2.33946	18.661	4.05169	179.471	6.07323	927.496	3715.3	0	0.0294211	0	147.951	11523.4	0.269565	0	97.6002	2.10272	8.67449	418.034
MIS-C_cfDNA_011	MISC	59748	9.22246e+07	4600.6	0	8185.48	9201.2	5377.32	21389.8	4600.6	0	477.984	0	776.724	0	0	4481.1	0	0	35191.6	13562.8	53355	6333.29	964.578	376.864	0	0.0785702	0	60.0443	2.67951	0.364494	0.546312	6.30806	3.98311	3602.17	4.34054	39862.9	7062.06	0.265831	11.3805	0	119.217	5478.17	0.290163	0.100021	33.1524	9.91725	31.31	25403.7
MIS-C_cfDNA_019	MISC	78249.3	3.36493e+06	28482.8	3599.47	3129.97	5007.96	0	23787.8	7198.94	1956.23	704.244	0	156.499	0	860.743	1017.24	1877.98	469.496	57278.5	6729.44	71206.9	7042.44	205.613	11.8688	0.943329	29.3543	192.372	796.098	36.7697	10.6269	0.292039	1.56662	4.7741	237.603	23.2706	511.802	1049.44	1.20218	0.169778	1.11815	110.946	4245.89	0.231108	0.510436	20.0292	2.90898	21.1531	12000.4
MIS-C_cfDNA_014	MISC	61176.4	2.84205e+07	10889.4	4649.41	1345.88	611.764	0	22635.3	6484.7	3670.59	1957.65	0	0	0	1468.23	3854.12	1101.18	1284.71	34136.5	5995.29	46616.4	14621.2	175.999	56.8258	0.0616421	0.0750094	109.379	85.4254	6.66459	9.34496	0.109104	5.41345	8.79812	300.868	9.96743	5365.52	1192.58	0.245141	0.105099	0.0309498	14.492	10715.8	0.0993354	0.148266	5.80117	1.46954	15.0395	12798.9
MIS-C_cfDNA_012	MISC	231175	1.3416e+07	102642	10865.2	0	3467.63	0	87846.5	11327.6	4623.5	0	0	3005.28	0	0	0	0	0	193956	10865.2	216149	14795.2	644.2	97.2241	0.58324	0.0902171	0	1189.82	1.24881	36.3162	1.09488	10.5865	14.5599	296.045	33.2438	9129.64	8286.07	0.491197	1.169	0	473.28	52538.1	0.373985	0.245095	99.5788	3.04425	100.048	9985.52
MIS-C_cfDNA_008	MISC	75049.9	1.71419e+07	10582	225.15	10582	3227.15	0	27018	3677.45	0	14634.7	0	0	0	825.549	3152.1	0	450.299	40827.1	10807.2	55311.8	19663.1	249.604	43.2642	0	0.0570062	0	35.5383	5.12105	1.77487	0.663398	5.56548	2.85009	535.403	8.06578	4446.5	2296.92	0	1.79561	0	237.064	3892.58	0.0971771	0.131654	3.23074	0.834753	53.75	1154.14
MIS-C_cfDNA_029	MISC	153961	1.82678e+07	32023.9	0	1077.73	8005.98	0	41107.6	37104.6	12009	3541.11	0	3233.19	0	0	14318.4	923.767	0	81137.6	1077.73	119320	34487.3	158.439	16.6293	0.134979	1.73176	2.35161	8.38387	20.8869	0.756071	0.0706323	0.22203	3.16455	346.815	2.61028	1345.6	307.124	1.17934	0.0428016	0.10039	20.2471	3948.66	0.0227592	0.0211901	2.82797	10.2157	11.7309	3750.71
MIS-C_cfDNA_003	MISC	179790	2.10424e+07	81445.1	5393.71	4494.76	8629.94	0	28586.7	16001.3	0	16720.5	0	0	0	0	10427.8	6652.25	1258.53	118662	9888.47	144552	35059.1	328.153	47.0324	4.69892	0.657361	0	1416.98	74.6395	43.8639	0.993866	9.39514	9.40333	238.455	16.2843	3349.64	6455.38	0	0.0641494	0.430565	216.784	17711.4	0.435787	0.224362	160.968	3.72902	75.5955	15588.7
MIS-C_cfDNA_025	MISC	107084	6.26001e+07	11779.2	0	0	6532.11	0	12100.5	39728.1	3747.93	14456.3	2998.34	0	963.754	4176.27	8673.78	1499.17	535.419	30411.8	0	70139.9	37051	178.344	35.2925	0.210951	0.184508	0	2.90954	6.45119	0.556047	0.0485724	3.66508	2.64571	262.594	1.32805	1408.6	174.595	0.754587	0.0479305	0	14.0828	2011.82	0.0189085	0	2.55818	3.81762	4.50639	977.242
MIS-C_cfDNA_009	MISC	211782	1.26517e+08	88313	423.564	5082.76	14189.4	0	36002.9	29225.9	3176.73	2541.38	847.127	0	0	10165.5	16942.5	4659.2	0	138505	5506.33	173238	38332.5	305.725	98.2273	0	0.011658	0	40.5843	1.07958	2.22462	0.109762	4.36019	5.73519	293.406	6.37482	3874.28	959.019	0.188609	0	0	56.5205	51360.9	0.123171	0.0591845	23.9459	3.36416	7.58808	9431.79
MIS-C_cfDNA_027	MISC	359504	6.7484e+07	30198.4	0	0	0	0	210670	0	0	86640.6	6830.58	0	0	0	3235.54	11144.6	359.504	240868	0	240868	118636	182.773	3.37868	0.218973	4.66648	27.1884	8.67067	8.84723	11.2637	0.554126	1.47451	15.6611	397.718	3.92602	5.50363	2.70178	0.0632935	2.99854	0.370804	129.694	188.482	0.75825	0.347753	175.34	5.85292	71.3459	304.888
MIS-C_cfDNA_002	pCOVID-19	1190.26	6.41834e+07	8.33185	0	21.4248	123.787	0	276.141	411.831	4.76106	49.9911	0	64.2743	107.124	0	0	124.978	0	408.261	21.4248	841.517	351.128	208.524	17.1721	0	0	0	5.62451	16.4762	0.4451	0.0421353	0	1.87523	94.9826	1.93593	362.674	102.8	0.0155238	0	0	130.586	2524.08	0.00525749	0	0.201932	1.06559	3.86541	170.821
MIS-C_cfDNA_013	pCOVID-19	4648.79	5.46528e+07	1636.37	0	176.654	334.713	0	1366.74	576.449	371.903	0	0	0	0	88.3269	97.6245	0	0	3337.83	176.654	4090.93	557.854	312.297	14.4067	0.314736	6.53717	4.68727	89.4656	14.9972	0.846777	0.123174	6.4827	2.3909	310.094	2.83595	1462.65	527.184	0.00545296	0.187366	0	117.225	511.235	0.0797948	0.456355	1.56487	1.14573	6.07216	1203.09
MIS-C_cfDNA_022	pCOVID-19	5389.82	6.88983e+07	819.252	0	0	361.118	0	873.151	2452.37	118.576	129.356	5.38982	5.38982	16.1695	140.135	468.914	0	0	2053.52	0	4505.89	883.93	143.829	7.28472	0.0336007	0	0	24.5	16.5782	0.992249	0.106326	0	1.7932	80.305	3.4754	540.669	157.584	0	0.00337709	0	60.7691	1431.05	0.0190186	0.429937	5.44101	2.27866	1.99824	369.919
MIS-C_cfDNA_015	pCOVID-19	7584.66	1.31703e+08	963.251	0	0	584.018	0	826.727	3944.02	45.5079	182.032	0	128.939	0	0	910.159	0	0	2374	0	6318.02	1266.64	217.835	10.7408	0.246271	1.34368	46.5914	20.8444	9.24952	0.512494	0.0894921	0.783272	2.34003	178.688	2.27246	769.996	369.402	0.230363	0.0880634	0	60.8619	621.212	0.0216187	0.198775	0.896029	15.4561	5.48404	350.784
MIS-C_cfDNA_020	pCOVID-19	43995.9	1.07977e+07	0	1759.84	20634.1	2859.73	1671.84	12846.8	2815.74	307.971	0	0	0	0	0	0	1099.9	0	15706.5	24065.8	42588	1407.87	271.834	61.7915	0	0	0	91.7755	12.544	6.00796	5.75385	34.2911	2.46689	237.022	25.1609	1900.08	549.77	1.52216	0	0	368.574	5551.09	1.5185	0.876825	3.69168	1.14692	3.1851	311.057
MIS-C_cfDNA_001	pCOVID-19	9315.28	2.50263e+07	1136.46	204.936	270.143	745.222	0	2943.63	2272.93	353.98	251.512	27.9458	37.2611	0	176.99	465.764	139.729	0	4825.31	475.079	7573.32	1741.96	152.318	6.86648	0.0337614	0.804857	3.07248	25.4867	4.0574	0.410355	0.963465	1.73593	1.04242	133.223	9.47767	1576.49	135.102	0	0.712261	0.0491046	163.586	2964.42	0.0547182	0.127655	0.68877	1.8599	4.98158	715.115
MIS-C_cfDNA_005	pCOVID-19	15633.4	1.37637e+08	1360.1	0	0	562.801	0	5565.47	6081.38	281.4	0	31.2667	437.734	93.8001	156.334	265.767	515.901	0	7488.38	0	13569.8	2063.6	74.4583	8.71307	0	0.0239754	0	3.81591	51.2308	0.549911	0.119475	3.23364	2.10309	169.675	8.5556	924.289	696.868	0	0	0	157.763	2684.1	0.0613002	0	1.58691	12.1637	3.65797	184.759
MIS-C_cfDNA_021	pCOVID-19	20632.8	1.27671e+07	1444.3	1506.2	371.391	309.493	0	9181.61	5075.68	412.657	1299.87	0	0	0	495.188	206.328	185.696	165.063	10935.4	1877.59	17888.7	2764.8	86.3498	14.5707	0.193776	0.303523	0	6.38162	12.6578	1.15244	3.34138	0.681506	3.28133	78.589	1.89969	365.239	199.61	0.323462	0.100534	0.000739	17.8419	1409.52	0.0287381	0.182972	2.38119	1.36251	3.23878	165.941
MIS-C_cfDNA_018	pCOVID-19	38579.6	1.43109e+07	4629.55	3086.37	3587.9	1311.71	0	13232.8	8757.57	540.114	0	0	385.796	0	887.331	2083.3	0	0	19174.1	6674.27	34605.9	3973.7	77.3906	10.0414	0	0	0	8.46989	36.5306	0.159386	0.00537332	0.914047	1.28697	234.736	2.72096	1875.91	384.896	0	0.00721275	0	271.49	3279	0.0293772	0	1.96383	2.09984	2.92421	150.427
MIS-C_cfDNA_004	pCOVID-19	20131	4.16445e+06	2073.5	2033.24	1449.44	1348.78	0	4368.44	4771.06	1207.86	1550.09	0	0	0	181.179	664.324	0	0	7790.71	3482.67	16044.4	4066.47	112.033	6.46252	0.884252	0.340484	0	15.2268	56.8246	0.994885	0.0390304	10.0013	2.89191	81.5192	15.1954	376.854	121.752	0	0	0	250.563	4423.07	0.113124	0.581853	3.52263	1.8487	9.46088	400.924
MIS-C_cfDNA_024	pCOVID-19	9328.53	5.13655e+06	680.983	0	0	0	0	1380.62	3153.04	251.87	2714.6	242.542	0	429.113	0	55.9712	121.271	0	2061.61	0	5214.65	4123.21	125.922	14.1858	0.00681139	3.82685	0	699.6	51.2175	0.736083	0	1.70784	7.29537	88.4033	1.74134	1741.19	1071.37	0	0	0	95.7388	943.106	0.0208103	0.573762	11.0223	4.00124	3.28954	2458.73
MIS-C_cfDNA_010	pCOVID-19	68125.6	1.18321e+08	8651.96	22685.8	22140.8	885.633	8583.83	272.503	0	0	0	0	0	0	0	4836.92	0	0	9810.09	53410.5	63220.6	4836.92	220.199	32.9794	0.0525037	0.101104	0	344.44	6.07796	0.875907	0.347935	3.49575	2.95618	173.409	7.10856	1012.79	655.839	0	0	0	356.808	2820.29	0.041597	0	4.66106	3.64352	4.46414	794.212
MIS-C_cfDNA_028	pCOVID-19	73141.5	3.76303e+07	3071.94	4973.62	0	3657.08	0	32840.5	18577.9	365.708	1828.54	0	219.425	0	1682.26	3364.51	1023.98	0	39569.6	4973.62	63121.1	9947.25	202.292	17.9387	0.60741	1.73641	47.1692	5.20654	17.5223	0.559404	0.0887054	0.798855	3.32595	366.47	1.52984	1304.56	566.374	1.38863	0.173778	0.0314697	31.1009	6068.73	0.122631	0.166688	8.72937	5.72274	10.7494	3129.59
MIS-C_cfDNA_007	pCOVID-19	25747.6	9.53673e+06	5072.27	0	0	952.659	0	6308.15	4608.81	2497.51	2420.27	102.99	0	0	154.485	3192.7	437.708	25.7476	12333.1	0	16941.9	8831.41	347.062	30.9203	0.00992815	0.71045	0	14.769	12.0768	0.188338	0.176307	2.36248	12.7056	110.108	2.86043	2458.73	225.717	0	0	0	102.191	3267.98	0.0539667	0.841421	2.42068	6.22941	12.6668	1459.83
[truncated: 10 more columns]
